# Supplementary material for: Polymorphisms of the Proinflammatory Cytokine Genes Modulate the Response to NSAIDs but Not to Triptans in Migraine Attacks
Source: Int J Mol Sci. 2022 Dec 30;24(1):657. doi: 10.3390/ijms24010657 (PMC9820603; doi:10.3390/ijms24010657)
Supplement: Supplementary file 1 [file ijms-24-00657-s001.zip]

Archive with 1 entries (1 files):
- ijms-2083132-supplementary.pdf
